# Supplementary material for: Ectopic Expression of JcCPL1, 2, and 4 Affects Epidermal Cell Differentiation, Anthocyanin Biosynthesis and Leaf Senescence in Arabidopsis thaliana
Source: Int J Mol Sci. 2022 Feb 9;23(4):1924. doi: 10.3390/ijms23041924 (PMC8872631; doi:10.3390/ijms23041924)
Supplement: Supplementary file 1 [file ijms-23-01924-s001.zip]

Archive with 1 entries (1 files):
- ijms-1549555-supplementary.pdf
